# Supplementary material for: Association of Postpartum Depression with Maternal Suicide: A Nationwide Population-Based Study
Source: Int J Environ Res Public Health. 2022 Apr 23;19(9):5118. doi: 10.3390/ijerph19095118 (PMC9099720; doi:10.3390/ijerph19095118)
Supplement: Supplementary file 1 [file ijerph-19-05118-s001.zip]

Archive with 1 entries (1 files):
- ijerph-1627549-supplementary.pdf
